# Supplementary material for: Biomarkers of mitochondrial dynamics in idiopathic pulmonary fibrosis: Identification and validation through transcriptomic and single-cell analyses
Source: PLoS One. 2026 Apr 23;21(4):e0347845. doi: 10.1371/journal.pone.0347845 (PMC13105346; doi:10.1371/journal.pone.0347845)
Supplement: S1 Table — (XLSX) [file pone.0347845.s002.xlsx]

## Sheet: supplementary Table 1
	logFC	P.Value	adj.P.Val	change
TXN	1.14777	2.08825e-13	3.6039e-09	UP
CSTA	1.04438	8.57445e-13	7.39889e-09	UP
CMTM2	0.779755	3.48509e-12	2.00486e-08	UP
S100A12	0.956153	2.56148e-11	1.10515e-07	UP
RBP7	0.896115	5.29731e-10	1.82842e-06	UP
NDUFA1	0.583527	2.26086e-09	4.1622e-06	UP
ORM1	1.85465	3.17596e-09	4.98279e-06	UP
PLBD1	0.651543	3.51266e-09	5.05179e-06	UP
TAF15	-0.551792	5.20603e-09	6.09339e-06	DOWN
S100A8	0.639184	5.29614e-09	6.09339e-06	UP
TXNDC17	0.622702	9.65011e-09	9.53522e-06	UP
ATP5E	0.628935	2.24124e-08	1.74086e-05	UP
ATP5EP2	0.517998	2.4088e-08	1.74086e-05	UP
BLOC1S1	0.551291	2.6925e-08	1.78956e-05	UP
RAB32	0.60157	2.77816e-08	1.78956e-05	UP
ATP5I	0.767865	3.527e-08	2.02897e-05	UP
LAS1L	-0.590399	3.7551e-08	2.05153e-05	DOWN
B9D2	0.535866	3.80397e-08	2.05153e-05	UP
PYCARD	0.544943	4.64537e-08	2.35794e-05	UP
BCL2A1	1.12824	4.95718e-08	2.38442e-05	UP
DDIT3	0.549582	5.11204e-08	2.38442e-05	UP
C14orf2	0.861393	6.83911e-08	2.74487e-05	UP
CARD16	0.736989	1.24977e-07	4.35973e-05	UP
IKZF2	-0.624437	1.78386e-07	5.63954e-05	DOWN
PGLYRP1	0.992451	1.82588e-07	5.63954e-05	UP
TBCA	0.536685	1.82996e-07	5.63954e-05	UP
ATP8B1	-0.790726	2.43725e-07	7.01033e-05	DOWN
RPL26	0.974866	2.57065e-07	7.03058e-05	UP
HMGB2	0.744703	2.60724e-07	7.03058e-05	UP
OAS2	-0.715696	3.57926e-07	8.9523e-05	DOWN
SLPI	1.19244	3.69519e-07	8.98192e-05	UP
SPN	-0.538747	3.83437e-07	9.19076e-05	DOWN
QPCT	0.701622	4.54196e-07	0.000103442	UP
HSP90AB1	-0.557013	5.06922e-07	0.000109356	DOWN
OSCAR	0.594398	5.53458e-07	0.000112952	UP
CD247	-0.762357	5.80247e-07	0.000115102	DOWN
TNIK	-0.505707	6.13119e-07	0.000117569	DOWN
MTSS1	-0.593609	6.38505e-07	0.000117682	DOWN
ANXA3	1.0763	7.63231e-07	0.000131692	UP
SUB1	1.00395	7.70711e-07	0.000131692	UP
DBI	0.711348	1.11461e-06	0.000174055	UP
CEBPB	0.568285	1.13009e-06	0.000174055	UP
HIST2H2AB	0.591806	1.14209e-06	0.000174055	UP
CKAP4	0.554725	1.30249e-06	0.000184358	UP
NQO2	0.758076	1.30563e-06	0.000184358	UP
ST20	0.567767	1.33924e-06	0.000184358	UP
TMEM120A	0.530439	1.34215e-06	0.000184358	UP
CDR2	-0.613269	1.36241e-06	0.000184358	DOWN
PFDN5	0.521273	1.36735e-06	0.000184358	UP
GNG10	0.594004	1.55654e-06	0.000201976	UP
LCK	-0.579535	1.59393e-06	0.000205284	DOWN
CLEC4D	1.01463	1.68283e-06	0.000212967	UP
DGAT2	0.660821	1.74851e-06	0.000215069	UP
DEXI	-0.55307	1.75336e-06	0.000215069	DOWN
CBX5	-0.567042	1.76961e-06	0.000215069	DOWN
CA4	0.877474	1.82641e-06	0.000219137	UP
LILRA5	0.750235	1.92822e-06	0.000227926	UP
AARS	-0.50343	2.29925e-06	0.000251556	DOWN
ROPN1L	0.730441	2.66968e-06	0.000274247	UP
CDA	0.734375	2.74414e-06	0.000276997	UP
TSPO	0.507446	2.75069e-06	0.000276997	UP
IL7R	-0.661659	2.9084e-06	0.000288466	DOWN
RGS18	0.663078	2.92748e-06	0.000288699	UP
ZNF467	0.546695	3.33084e-06	0.000322942	UP
UQCRH	0.514115	3.42701e-06	0.000328574	UP
COX7A2	0.517982	3.82241e-06	0.000356463	UP
SAMSN1	0.70128	3.85242e-06	0.000356463	UP
PRKCH	-0.53354	4.53716e-06	0.000391511	DOWN
TNFAIP6	1.10335	4.67158e-06	0.000399119	UP
ETS1	-0.508884	4.74318e-06	0.000403241	DOWN
RFTN1	-0.518508	5.26124e-06	0.000434609	DOWN
ANGPT2	-0.500126	5.28535e-06	0.000434609	DOWN
UQCR11	0.56008	5.88243e-06	0.000472181	UP
HAT1	0.652718	6.42618e-06	0.000501824	UP
NLRP12	0.538315	7.51194e-06	0.000563656	UP
MMP9	1.18632	7.94096e-06	0.0005838	UP
NDUFB3	0.863272	8.05511e-06	0.000584427	UP
RPL36A	0.97086	8.20247e-06	0.00058638	UP
GYG1	0.534039	8.23646e-06	0.00058638	UP
CAMP	1.07479	8.32443e-06	0.00058638	UP
ZNF625	-0.63372	8.81182e-06	0.00060294	DOWN
ZNF267	0.657386	8.86809e-06	0.00060294	UP
NDUFA6	0.519597	9.95075e-06	0.000650982	UP
CEBPD	0.780704	1.0308e-05	0.00066264	UP
VBP1	0.5275	1.05411e-05	0.000668816	UP
CLEC4E	0.953192	1.19716e-05	0.000719878	UP
TXK	-0.690459	1.25632e-05	0.000741481	DOWN
SLC26A8	0.910708	1.30196e-05	0.000747488	UP
RCAN3	-0.652285	1.30787e-05	0.000747488	DOWN
KCNJ15	0.605742	1.35043e-05	0.000769168	UP
CAPZA2	0.587832	1.43189e-05	0.000791783	UP
LRRC4	0.573017	1.44519e-05	0.000791783	UP
CD177	1.33549	1.48991e-05	0.000808581	UP
TSPAN2	0.593379	1.59663e-05	0.000850258	UP
MYOF	-0.623121	1.61877e-05	0.000854084	DOWN
HIST1H4D	0.629978	1.69823e-05	0.000874868	UP
RPL7	0.688611	1.71039e-05	0.000878508	UP
TMEM88	0.629195	2.08969e-05	0.0010135	UP
IL2RB	-0.634024	2.09049e-05	0.0010135	DOWN
ANKRD22	0.934911	2.18353e-05	0.00105108	UP
RPL26L1	0.569475	2.2648e-05	0.00108271	UP
FAM102A	-0.667507	2.30464e-05	0.00108436	DOWN
CD3E	-0.565607	2.62783e-05	0.00120936	DOWN
ATP5O	0.509026	2.975e-05	0.00131139	UP
PYGL	0.538288	3.30244e-05	0.00140033	UP
F5	0.64264	3.32304e-05	0.00140561	UP
PLK3	0.505947	3.42659e-05	0.00143187	UP
CCDC23	0.512871	3.46804e-05	0.00143708	UP
PDLIM7	0.571095	3.6173e-05	0.00146595	UP
GPR160	0.749899	3.87442e-05	0.00152312	UP
TREM1	0.602856	4.10415e-05	0.0015881	UP
NLRC4	0.577717	4.13986e-05	0.00159834	UP
ALKBH8	-0.539601	4.15047e-05	0.00159886	DOWN
CX3CR1	-0.554288	4.20954e-05	0.00160726	DOWN
KLF12	-0.533605	4.23854e-05	0.0016112	DOWN
PSMC6	0.666284	4.3361e-05	0.00164171	UP
RPL22L1	0.671068	4.52983e-05	0.00169212	UP
FAM200B	0.519067	4.66235e-05	0.00173346	UP
KIR3DL2	-0.501749	4.72999e-05	0.00174208	DOWN
SLC22A4	0.557317	4.93956e-05	0.00179467	UP
CD5	-0.588417	5.16349e-05	0.00185022	DOWN
PADI4	0.771366	5.23625e-05	0.00186709	UP
DOCK10	-0.574635	5.55629e-05	0.00195296	DOWN
SIGLEC5	0.558958	5.87865e-05	0.00201297	UP
SCRN1	-0.617771	6.63977e-05	0.00222072	DOWN
COX7C	0.616678	6.81205e-05	0.00225647	UP
KIAA1147	-0.50974	7.4257e-05	0.00239538	DOWN
RNASE2	0.748711	7.44556e-05	0.0023973	UP
PFKFB3	0.600765	7.92743e-05	0.0025242	UP
RNASE3	1.17734	8.061e-05	0.00255729	UP
LIN7A	0.501592	8.12921e-05	0.00255878	UP
RPS7	0.660528	8.48982e-05	0.00263047	UP
GNG11	0.657631	8.56154e-05	0.0026432	UP
ZNF865	0.503791	8.73861e-05	0.00267395	UP
RAB36	0.6291	9.34183e-05	0.00279898	UP
GBP4	-0.600171	9.40624e-05	0.00280975	DOWN
CCDC126	0.503779	9.47279e-05	0.00281865	UP
HP	1.03741	9.78951e-05	0.00288306	UP
LY96	0.62481	9.8514e-05	0.00289142	UP
SNRPE	0.593684	0.000100934	0.00294244	UP
TGFA	0.531194	0.000105423	0.00302727	UP
IL1R2	0.897678	0.000117073	0.00327438	UP
C15orf61	0.538955	0.000120641	0.00333849	UP
PRKCA	-0.541055	0.00012148	0.00334342	DOWN
NDUFS5	0.568071	0.00012645	0.00345296	UP
ARG1	1.19803	0.0001347	0.00359296	UP
ADM	0.603376	0.000139594	0.00366071	UP
TLR5	0.515247	0.000144023	0.0037433	UP
CSF1R	-0.541298	0.000145765	0.0037771	DOWN
ALPL	0.798188	0.00014713	0.0037771	UP
PAGE2B	0.680641	0.00016267	0.00405116	UP
EVI2A	0.643373	0.000168256	0.00414232	UP
RPS3A	0.51979	0.000196861	0.00458493	UP
IL1R1	0.772316	0.000207915	0.00473254	UP
SNRPG	0.60351	0.00021399	0.00481491	UP
OAS3	-0.767658	0.000214792	0.00482341	DOWN
ZNF737	0.676473	0.000243817	0.00516919	UP
PF4	0.550803	0.000244112	0.00516919	UP
RNF175	0.589871	0.000245572	0.00518737	UP
KREMEN1	0.54462	0.000248179	0.00522326	UP
NELL2	-0.671613	0.000251852	0.00527484	DOWN
BTNL8	0.504612	0.000252973	0.00528548	UP
BMX	0.616069	0.000269217	0.00552326	UP
CD28	-0.686884	0.000288368	0.00580706	DOWN
HIST1H2AJ	0.592038	0.000313166	0.00607943	UP
FCAR	0.543322	0.000343253	0.00646784	UP
PLB1	0.549736	0.000343292	0.00646784	UP
REM2	0.503009	0.000369844	0.00676858	UP
COMMD6	0.672704	0.000380863	0.00690858	UP
B3GNT5	0.508587	0.000383418	0.00692158	UP
LIPN	0.865043	0.000391973	0.00702457	UP
LRRC6	0.777035	0.000411632	0.00728604	UP
CR1	0.500714	0.000416023	0.00731175	UP
DEFA4	1.60328	0.000427653	0.00746253	UP
TAS2R40	0.670028	0.000473668	0.00793647	UP
LSM3	0.751169	0.000484935	0.00806263	UP
INPP4B	-0.55468	0.000527343	0.00854543	DOWN
NSUN7	0.615319	0.00053418	0.00861578	UP
IRAK3	0.586684	0.000589698	0.00927712	UP
EPHB4	0.542856	0.000616433	0.00950705	UP
RETN	0.740102	0.000618344	0.0095185	UP
FHIT	-0.509084	0.000688658	0.0102293	DOWN
DUSP1	0.569778	0.000694474	0.0102863	UP
ZNF845	0.572035	0.000694974	0.0102863	UP
LRRN3	-0.718453	0.000703679	0.0103707	DOWN
SULT1B1	0.542887	0.000704899	0.0103798	UP
FOS	0.565413	0.000738392	0.0107628	UP
HIP1	0.514183	0.000769372	0.0110556	UP
C5orf30	0.522122	0.000779898	0.0111512	UP
LEF1	-0.546882	0.000789549	0.0112507	DOWN
OAS1	-0.517973	0.000792557	0.0112576	DOWN
KLHL2	0.539707	0.000794155	0.011271	UP
LRRN1	0.644907	0.000841745	0.0116963	UP
MANSC1	0.652803	0.000922924	0.0124631	UP
CNTNAP3	0.882538	0.00101563	0.0132468	UP
PI3	0.590003	0.0010284	0.0133552	UP
TCF4	-0.547997	0.00106183	0.0136448	DOWN
COX7B	0.97237	0.00110934	0.0141187	UP
RSL24D1	0.524997	0.00120166	0.0149095	UP
LY6E	-0.68468	0.00129249	0.0156395	DOWN
MS4A3	0.950325	0.001328	0.0159379	UP
CAMK4	-0.541003	0.00141528	0.0166496	DOWN
SERPINB10	0.645148	0.00144489	0.01686	UP
MYBL1	-0.530004	0.0014611	0.0170146	DOWN
CTSG	0.972996	0.00153138	0.0175956	UP
TCN1	0.742376	0.00168521	0.0188853	UP
CD40LG	-0.51249	0.00170982	0.0190744	DOWN
CASP5	0.522689	0.0017305	0.0192394	UP
CRISP3	0.934768	0.00173465	0.0192394	UP
RPL34	0.626	0.00180937	0.0199146	UP
GRB10	0.862019	0.00183054	0.0200581	UP
RPS24	0.510354	0.00185891	0.0202788	UP
S100P	0.737592	0.0018935	0.0205393	UP
DYSF	0.51592	0.00212109	0.0222791	UP
MGAM	0.552744	0.00229945	0.0233435	UP
FOLR3	0.893042	0.00233473	0.023467	UP
DSC2	0.544847	0.00277012	0.0261239	UP
GLRX5	0.549036	0.00279184	0.0262697	UP
ZNF429	0.54867	0.0028318	0.0264598	UP
CD24	0.692475	0.00304513	0.0278499	UP
RPL9	0.512783	0.00324911	0.0289818	UP
ASPH	0.578346	0.00344739	0.0301509	UP
HIST1H3B	0.569459	0.00377472	0.0319623	UP
BPI	0.886888	0.00399633	0.0332059	UP
TPST1	0.818754	0.0040379	0.0334225	UP
OLFM4	0.999441	0.00521484	0.0397166	UP
MX1	-0.549265	0.00533692	0.040326	DOWN
DPP4	-0.514198	0.00544867	0.0408484	DOWN
ECHDC3	0.594582	0.00586101	0.0428236	UP
PFKFB2	0.658201	0.00600229	0.0435791	UP
LCN2	0.87272	0.0061348	0.0442249	UP
ELANE	0.874879	0.00634145	0.0452421	UP
VNN1	0.717176	0.0064493	0.0457845	UP
OLAH	0.810177	0.00656805	0.0463605	UP
DEFA3	0.655968	0.00734537	0.0499848	UP
SH2D1B	-0.605434	0.00784153	0.0519859	DOWN
SIPA1L2	0.510453	0.00809287	0.0530851	UP
KIR2DL3	-0.534522	0.0090265	0.0567916	DOWN
IL18RAP	0.591549	0.00928733	0.0579258	UP
MMP8	0.925777	0.0107373	0.0638477	UP
IGJ	0.782153	0.0109694	0.0647434	UP
CEACAM6	0.758749	0.0113357	0.0660985	UP
RHD	0.610427	0.0118029	0.0678981	UP
AHSP	0.641898	0.0119653	0.0684671	UP
ZNF683	0.604791	0.0137985	0.0753112	UP
HBM	0.50341	0.0145429	0.0777753	UP
KIR3DL1	-0.6111	0.0156656	0.0820363	DOWN
CEACAM8	0.780426	0.0162603	0.0841188	UP
DAAM2	0.783633	0.0313205	0.131356	UP
IFI44L	-0.678486	0.0318126	0.132674	DOWN
RSAD2	-0.579205	0.0399798	0.153402	DOWN
