# Supplementary material for: Biomarkers of mitochondrial dynamics in idiopathic pulmonary fibrosis: Identification and validation through transcriptomic and single-cell analyses
Source: PLoS One. 2026 Apr 23;21(4):e0347845. doi: 10.1371/journal.pone.0347845 (PMC13105346; doi:10.1371/journal.pone.0347845)
Supplement: S2 Table — (XLSX) [file pone.0347845.s003.xlsx]

## Sheet: cluster1
sample	cluster
GSM2458583	cluster1
GSM2458586	cluster1
GSM2458596	cluster1
GSM2458597	cluster1
GSM2458600	cluster1
GSM2458607	cluster1
GSM2458611	cluster1
GSM2458619	cluster1
GSM2458630	cluster1
GSM2458635	cluster1
GSM2458639	cluster1
GSM2458645	cluster1
GSM2458653	cluster1
GSM2458669	cluster1
GSM2458674	cluster1
GSM2458679	cluster1
GSM2458680	cluster1
GSM2458685	cluster1
GSM2458701	cluster1
GSM2458706	cluster1
GSM2458709	cluster1
GSM2458712	cluster1
GSM2458716	cluster1
GSM2458719	cluster1
GSM2458721	cluster1
GSM2458722	cluster1
GSM2458723	cluster1
GSM2458724	cluster1
GSM2458725	cluster1
GSM2458727	cluster1
GSM2458728	cluster1
GSM2458729	cluster1
GSM2458730	cluster1
GSM2458731	cluster1
GSM2458732	cluster1
GSM2458733	cluster1
GSM2458734	cluster1
GSM2458735	cluster1
GSM2458736	cluster1

## Sheet: cluster2
sample	cluster
GSM2458591	cluster2
GSM2458605	cluster2
GSM2458609	cluster2
GSM2458616	cluster2
GSM2458624	cluster2
GSM2458629	cluster2
GSM2458642	cluster2
GSM2458649	cluster2
GSM2458657	cluster2
GSM2458659	cluster2
GSM2458664	cluster2
GSM2458683	cluster2
GSM2458688	cluster2
GSM2458692	cluster2
GSM2458697	cluster2
GSM2458714	cluster2
GSM2458720	cluster2
GSM2458726	cluster2
