# Supplementary material for: Biomarkers of mitochondrial dynamics in idiopathic pulmonary fibrosis: Identification and validation through transcriptomic and single-cell analyses
Source: PLoS One. 2026 Apr 23;21(4):e0347845. doi: 10.1371/journal.pone.0347845 (PMC13105346; doi:10.1371/journal.pone.0347845)
Supplement: S3 Table — (XLSX) [file pone.0347845.s004.xlsx]

## Sheet: 01.GO
ONTOLOGY	ID	Description	GeneRatio	BgRatio	pvalue	p.adjust	qvalue	geneID	Count
CC	GO:0042581	specific granule	20/143	160/19869	2.18580148968474e-19	5.18034953055283e-17	4.67071265690529e-17	ORM1/PGLYRP1/SLPI/QPCT/ANXA3/CKAP4/CLEC4D/CAMP/CD177/HP/ARG1/FCAR/RETN/MS4A3/TCN1/CRISP3/BPI/OLFM4/LCN2/ELANE	20
CC	GO:0035580	specific granule lumen	14/143	62/19869	1.13097907077489e-17	1.34021019886824e-15	1.20836184930159e-15	ORM1/PGLYRP1/SLPI/QPCT/CAMP/HP/ARG1/RETN/TCN1/CRISP3/BPI/OLFM4/LCN2/ELANE	14
CC	GO:0070820	tertiary granule	18/143	164/19869	1.61276468189746e-16	1.274084098699e-14	1.14874115938661e-14	ORM1/PGLYRP1/QPCT/CLEC4D/CDA/TNFAIP6/MMP9/CAMP/CD177/SIGLEC5/HP/FCAR/CR1/SERPINB10/TCN1/CRISP3/MGAM/OLFM4	18
CC	GO:1904724	tertiary granule lumen	11/143	55/19869	1.65885102820952e-13	8.42957212314147e-12	7.60028043969673e-12	ORM1/PGLYRP1/QPCT/CDA/TNFAIP6/MMP9/CAMP/HP/TCN1/CRISP3/OLFM4	11
CC	GO:0034774	secretory granule lumen	20/143	322/19869	1.8673244774201e-13	8.42957212314147e-12	7.60028043969673e-12	ORM1/PGLYRP1/SLPI/QPCT/HSP90AB1/CDA/GYG1/CAMP/PYGL/F5/HP/ARG1/RETN/TCN1/CRISP3/S100P/BPI/OLFM4/LCN2/ELANE	20
CC	GO:0060205	cytoplasmic vesicle lumen	20/143	325/19869	2.22046487776958e-13	8.42957212314147e-12	7.60028043969673e-12	ORM1/PGLYRP1/SLPI/QPCT/HSP90AB1/CDA/GYG1/CAMP/PYGL/F5/HP/ARG1/RETN/TCN1/CRISP3/S100P/BPI/OLFM4/LCN2/ELANE	20
CC	GO:0031983	vesicle lumen	20/143	327/19869	2.48974704059031e-13	8.42957212314147e-12	7.60028043969673e-12	ORM1/PGLYRP1/SLPI/QPCT/HSP90AB1/CDA/GYG1/CAMP/PYGL/F5/HP/ARG1/RETN/TCN1/CRISP3/S100P/BPI/OLFM4/LCN2/ELANE	20
CC	GO:0101002	ficolin-1-rich granule	13/143	185/19869	8.63351754926099e-10	2.55767957396857e-08	2.30605797697366e-08	QPCT/HSP90AB1/CLEC4D/CDA/TNFAIP6/MMP9/GYG1/PYGL/SIGLEC5/FCAR/CR1/SERPINB10/MGAM	13
BP	GO:0042742	defense response to bacterium	19/141	382/18903	6.8170988401947e-11	1.61292558559007e-07	1.40001682497051e-07	PGLYRP1/HMGB2/OAS2/SLPI/ANXA3/CEBPB/CLEC4D/IL7R/CAMP/CLEC4E/TREM1/NLRC4/GBP4/HP/TLR5/OAS1/BPI/LCN2/ELANE	19
BP	GO:0001819	positive regulation of cytokine production	19/141	486/18903	3.81459475264792e-09	4.51266559238249e-06	3.91698650653479e-06	ORM1/HMGB2/OAS2/CEBPB/LILRA5/RFTN1/NLRP12/CLEC4E/TXK/CD3E/NLRC4/LY96/TLR5/IL1R1/CD28/IRAK3/OAS1/CD40LG/ELANE	19
BP	GO:0007159	leukocyte cell-cell adhesion	16/141	414/18903	8.31922384227947e-08	6.56109453694441e-05	5.69501954957447e-05	CEBPB/LCK/IL7R/ETS1/CD177/CD3E/CX3CR1/CD5/ARG1/CD28/CR1/LEF1/CD40LG/DPP4/ELANE/VNN1	16
CC	GO:0030667	secretory granule membrane	12/143	313/19869	2.85427293226205e-06	7.51625205495674e-05	6.77681175730055e-05	CKAP4/CLEC4D/CA4/CD177/SIGLEC5/FCAR/CR1/MS4A3/SERPINB10/MGAM/VNN1/CEACAM6	12
CC	GO:0101003	ficolin-1-rich granule membrane	6/143	61/19869	5.01549478948569e-06	0.000118867226510811	0.00010717320444901	CLEC4D/SIGLEC5/FCAR/CR1/SERPINB10/MGAM	6
BP	GO:0032496	response to lipopolysaccharide	14/141	339/18903	2.52956924330917e-07	0.000149624020741737	0.000129873410360426	HMGB2/SLPI/CEBPB/CAMP/CX3CR1/LY96/PRKCA/ARG1/ADM/ALPL/IRAK3/FOS/BPI/ELANE	14
BP	GO:0002237	response to molecule of bacterial origin	14/141	360/18903	5.22066257956236e-07	0.000229233709511131	0.000198974492706419	HMGB2/SLPI/CEBPB/CAMP/CX3CR1/LY96/PRKCA/ARG1/ADM/ALPL/IRAK3/FOS/BPI/ELANE	14
BP	GO:0001818	negative regulation of cytokine production	14/141	371/18903	7.47845065779664e-07	0.000229233709511131	0.000198974492706419	ORM1/PGLYRP1/HSP90AB1/LILRA5/NLRP12/CX3CR1/IL1R2/ARG1/CR1/IRAK3/LEF1/OAS1/BPI/ELANE	14
BP	GO:0022407	regulation of cell-cell adhesion	16/141	490/18903	7.99408307837395e-07	0.000229233709511131	0.000198974492706419	CEBPB/LCK/IL7R/ETS1/CD3E/CD5/PRKCA/ARG1/CD28/CR1/LEF1/CD40LG/DPP4/ELANE/VNN1/CEACAM6	16
BP	GO:0022409	positive regulation of cell-cell adhesion	13/141	322/18903	8.94280162039382e-07	0.000229233709511131	0.000198974492706419	LCK/IL7R/ETS1/CD3E/CD5/CD28/CR1/LEF1/CD40LG/DPP4/ELANE/VNN1/CEACAM6	13
BP	GO:1903037	regulation of leukocyte cell-cell adhesion	14/141	377/18903	9.04879828249628e-07	0.000229233709511131	0.000198974492706419	CEBPB/LCK/IL7R/ETS1/CD3E/CD5/ARG1/CD28/CR1/LEF1/CD40LG/DPP4/ELANE/VNN1	14
BP	GO:0031295	T cell costimulation	6/141	45/18903	9.92402683457692e-07	0.000229233709511131	0.000198974492706419	LCK/CD3E/CD5/CD28/CD40LG/DPP4	6
BP	GO:1903039	positive regulation of leukocyte cell-cell adhesion	12/141	275/18903	1.06575266467559e-06	0.000229233709511131	0.000198974492706419	LCK/IL7R/ETS1/CD3E/CD5/CD28/CR1/LEF1/CD40LG/DPP4/ELANE/VNN1	12
BP	GO:0031294	lymphocyte costimulation	6/141	47/18903	1.29235776817655e-06	0.000254809873292142	0.0002211745619046	LCK/CD3E/CD5/CD28/CD40LG/DPP4	6
BP	GO:0002366	leukocyte activation involved in immune response	12/141	293/18903	2.06606747483254e-06	0.000376024280419522	0.000326388473149659	PGLYRP1/ANXA3/CLEC4D/CLEC4E/CD177/CX3CR1/DOCK10/CD28/CR1/LEF1/CD40LG/DYSF	12
BP	GO:0002263	cell activation involved in immune response	12/141	297/18903	2.3777185699531e-06	0.000401834438322074	0.000348791648870563	PGLYRP1/ANXA3/CLEC4D/CLEC4E/CD177/CX3CR1/DOCK10/CD28/CR1/LEF1/CD40LG/DYSF	12
BP	GO:1903131	mononuclear cell differentiation	15/141	473/18903	2.58529392103272e-06	0.000407787027810895	0.000353958487012971	PGLYRP1/CEBPB/LCK/CLEC4D/IL7R/CLEC4E/CD3E/DOCK10/CD28/CR1/FOS/LEF1/CAMK4/CD40LG/VNN1	15
BP	GO:0045785	positive regulation of cell adhesion	15/141	484/18903	3.42185035799738e-06	0.000506006121688862	0.00043921250318769	LCK/IL7R/ETS1/CD3E/CD5/PRKCA/CD28/CR1/LEF1/CD40LG/OLFM4/DPP4/ELANE/VNN1/CEACAM6	15
BP	GO:0050863	regulation of T cell activation	13/141	376/18903	4.93937074278639e-06	0.0006874441869078	0.000596700453199768	CEBPB/LCK/IL7R/CD3E/CD5/ARG1/CD28/CR1/LEF1/CAMK4/CD40LG/DPP4/VNN1	13
BP	GO:0002446	neutrophil mediated immunity	5/141	35/18903	5.83050184901881e-06	0.000689748368738926	0.000598700479338721	ANXA3/CD177/TREM1/ARG1/ELANE	5
BP	GO:0032633	interleukin-4 production	5/141	35/18903	5.83050184901881e-06	0.000689748368738926	0.000598700479338721	CEBPB/CD3E/CD28/LEF1/CD40LG	5
BP	GO:0032673	regulation of interleukin-4 production	5/141	35/18903	5.83050184901881e-06	0.000689748368738926	0.000598700479338721	CEBPB/CD3E/CD28/LEF1/CD40LG	5
CC	GO:1904813	ficolin-1-rich granule lumen	7/143	124/19869	3.22183184097428e-05	0.000694158314828094	0.000625867812170123	QPCT/HSP90AB1/CDA/TNFAIP6/MMP9/GYG1/PYGL	7
BP	GO:0002768	immune response-regulating cell surface receptor signaling pathway	12/141	341/18903	9.7245696968803e-06	0.00109563485251518	0.000951009297173608	CD247/LCK/CLEC4D/PRKCH/RFTN1/CLEC4E/TXK/CD3E/BTNL8/BMX/CD28/CR1	12
BP	GO:1903706	regulation of hemopoiesis	13/141	413/18903	1.34892756856296e-05	0.00145071028509999	0.00125921420395519	PGLYRP1/HMGB2/CEBPB/IL7R/TNFAIP6/ETS1/PRKCA/CD28/CR1/FOS/LEF1/CAMK4/VNN1	13
BP	GO:0030098	lymphocyte differentiation	13/141	419/18903	1.57073739495707e-05	0.00161581072889932	0.00140252112474199	PGLYRP1/LCK/CLEC4D/IL7R/CLEC4E/CD3E/DOCK10/CD28/CR1/LEF1/CAMK4/CD40LG/VNN1	13
BP	GO:0050870	positive regulation of T cell activation	10/141	251/18903	1.91910417754874e-05	0.0018919168683668	0.00164218081157789	LCK/IL7R/CD3E/CD5/CD28/CR1/LEF1/CD40LG/DPP4/VNN1	10
CC	GO:0005766	primary lysosome	7/143	155/19869	0.000132248780824965	0.00241099700427051	0.00217380587105003	CKAP4/ARG1/RETN/BPI/ELANE/VNN1/CEACAM6	7
CC	GO:0042582	azurophil granule	7/143	155/19869	0.000132248780824965	0.00241099700427051	0.00217380587105003	CKAP4/ARG1/RETN/BPI/ELANE/VNN1/CEACAM6	7
BP	GO:1902105	regulation of leukocyte differentiation	11/141	317/18903	2.63330770628441e-05	0.00249216241322756	0.00216319298314142	PGLYRP1/CEBPB/IL7R/TNFAIP6/PRKCA/CD28/CR1/FOS/LEF1/CAMK4/VNN1	11
BP	GO:0002683	negative regulation of immune system process	13/141	449/18903	3.23186139281621e-05	0.00294099386746275	0.0025527779665524	PGLYRP1/CEBPB/IL7R/SAMSN1/TNFAIP6/CX3CR1/ARG1/CR1/IRAK3/DUSP1/OAS1/BPI/DPP4	13
CC	GO:0070821	tertiary granule membrane	5/143	73/19869	0.00018250527707406	0.00305903416222909	0.00275808987311795	CLEC4D/CD177/SIGLEC5/FCAR/MGAM	5
CC	GO:0030139	endocytic vesicle	10/143	343/19869	0.000193609757103107	0.00305903416222909	0.00275808987311795	PGLYRP1/MTSS1/ANXA3/IL7R/CLEC4E/HP/TGFA/DYSF/DPP4/ELANE	10
BP	GO:0032753	positive regulation of interleukin-4 production	4/141	27/18903	4.5558165255962e-05	0.00399224514798541	0.00346526239432288	CEBPB/CD3E/CD28/CD40LG	4
BP	GO:0050867	positive regulation of cell activation	13/141	467/18903	4.83930909884926e-05	0.00408921618852762	0.00354943310220109	LCK/CLEC4D/LILRA5/IL7R/CD177/CD3E/CD5/CD28/CR1/LEF1/CD40LG/DPP4/VNN1	13
BP	GO:0050832	defense response to fungus	5/141	56/18903	6.05045842532221e-05	0.00480658733020912	0.0041721101042123	CLEC4D/CLEC4E/CX3CR1/ARG1/ELANE	5
BP	GO:0051873	killing by host of symbiont cells	4/141	29/18903	6.09457396053565e-05	0.00480658733020912	0.0041721101042123	CAMP/TREM1/ARG1/ELANE	4
BP	GO:0032640	tumor necrosis factor production	8/141	184/18903	7.28053347632809e-05	0.00538304443906008	0.00467247395141977	ORM1/OAS2/LILRA5/CX3CR1/LY96/IRAK3/OAS1/BPI	8
BP	GO:0032680	regulation of tumor necrosis factor production	8/141	184/18903	7.28053347632809e-05	0.00538304443906008	0.00467247395141977	ORM1/OAS2/LILRA5/CX3CR1/LY96/IRAK3/OAS1/BPI	8
BP	GO:0030217	T cell differentiation	10/141	296/18903	7.73093313033118e-05	0.00554284478374654	0.00481118039466543	LCK/CLEC4D/IL7R/CLEC4E/CD3E/CD28/CR1/LEF1/CAMK4/VNN1	10
BP	GO:0050852	T cell receptor signaling pathway	7/141	139/18903	8.3204830042809e-05	0.00561556496464715	0.00487430139521582	CD247/LCK/RFTN1/TXK/CD3E/BTNL8/CD28	7
BP	GO:0070943	neutrophil-mediated killing of symbiont cell	3/141	12/18903	8.5079727012992e-05	0.00561556496464715	0.00487430139521582	TREM1/ARG1/ELANE	3
BP	GO:0071706	tumor necrosis factor superfamily cytokine production	8/141	189/18903	8.78173726508641e-05	0.00561556496464715	0.00487430139521582	ORM1/OAS2/LILRA5/CX3CR1/LY96/IRAK3/OAS1/BPI	8
BP	GO:1903555	regulation of tumor necrosis factor superfamily cytokine production	8/141	189/18903	8.78173726508641e-05	0.00561556496464715	0.00487430139521582	ORM1/OAS2/LILRA5/CX3CR1/LY96/IRAK3/OAS1/BPI	8
BP	GO:0038094	Fc-gamma receptor signaling pathway	4/141	33/18903	0.000102600172367239	0.00628147876923402	0.00545231351104488	CD247/LCK/CLEC4D/CLEC4E	4
BP	GO:0044403	biological process involved in symbiotic interaction	10/141	307/18903	0.000104478531395822	0.00628147876923402	0.00545231351104488	PGLYRP1/HSP90AB1/CAMP/TREM1/CX3CR1/ARG1/CR1/LEF1/DPP4/ELANE	10
BP	GO:0032102	negative regulation of response to external stimulus	12/141	436/18903	0.000106195752649772	0.00628147876923402	0.00545231351104488	PGLYRP1/TNFAIP6/ANGPT2/NLRP12/ARG1/KREMEN1/CR1/IRAK3/DUSP1/OAS1/DPP4/ELANE	12
BP	GO:0050851	antigen receptor-mediated signaling pathway	9/141	252/18903	0.000116966223005191	0.0065630143571477	0.00569668595043608	CD247/LCK/PRKCH/RFTN1/TXK/CD3E/BTNL8/BMX/CD28	9
BP	GO:0002429	immune response-activating cell surface receptor signaling pathway	10/141	312/18903	0.000119277099474789	0.0065630143571477	0.00569668595043608	CD247/LCK/PRKCH/RFTN1/TXK/CD3E/BTNL8/BMX/CD28/CR1	10
BP	GO:0002757	immune response-activating signal transduction	10/141	312/18903	0.000119277099474789	0.0065630143571477	0.00569668595043608	CD247/LCK/PRKCH/RFTN1/TXK/CD3E/BTNL8/BMX/CD28/CR1	10
CC	GO:0035579	specific granule membrane	5/143	91/19869	0.000509520771624939	0.00732183178945337	0.0066015183355942	CKAP4/CLEC4D/CD177/FCAR/MS4A3	5
CC	GO:0009897	external side of plasma membrane	11/143	462/19869	0.00052519468531944	0.00732183178945337	0.0066015183355942	CLEC4D/CA4/IL7R/CLEC4E/CD3E/CX3CR1/CD5/IL1R1/BTNL8/CD28/CD40LG	11
BP	GO:0070942	neutrophil mediated cytotoxicity	3/141	14/18903	0.00013923551346341	0.0073680827518617	0.00639548402762032	TREM1/ARG1/ELANE	3
BP	GO:0002696	positive regulation of leukocyte activation	12/141	450/18903	0.000142697550864215	0.0073680827518617	0.00639548402762032	LCK/CLEC4D/IL7R/CD177/CD3E/CD5/CD28/CR1/LEF1/CD40LG/DPP4/VNN1	12
BP	GO:0009620	response to fungus	5/141	67/18903	0.000143250974888266	0.0073680827518617	0.00639548402762032	CLEC4D/CLEC4E/CX3CR1/ARG1/ELANE	5
BP	GO:0002444	myeloid leukocyte mediated immunity	6/141	107/18903	0.000150815315334695	0.00751077834170811	0.00651934357106043	ANXA3/CD177/TREM1/CX3CR1/ARG1/ELANE	6
BP	GO:0071216	cellular response to biotic stimulus	9/141	261/18903	0.000152374201353334	0.00751077834170811	0.00651934357106043	HMGB2/CEBPB/CDA/CAMP/CX3CR1/LY96/PRKCA/ARG1/BPI	9
BP	GO:0002285	lymphocyte activation involved in immune response	8/141	207/18903	0.00016470445569711	0.00779469713279262	0.00676578462698688	PGLYRP1/CLEC4D/CLEC4E/DOCK10/CD28/CR1/LEF1/CD40LG	8
BP	GO:0050922	negative regulation of chemotaxis	5/141	69/18903	0.000164723100862059	0.00779469713279262	0.00676578462698688	TNFAIP6/ANGPT2/DUSP1/DPP4/ELANE	5
BP	GO:0002443	leukocyte mediated immunity	12/141	463/18903	0.000185748909477365	0.00861729254555774	0.00747979612776756	ANXA3/IL7R/RFTN1/CD177/TREM1/CX3CR1/ARG1/IL1R1/CD28/CR1/CD40LG/ELANE	12
BP	GO:0032103	positive regulation of response to external stimulus	12/141	464/18903	0.000189477420114536	0.0086212226152114	0.00748320742193239	HMGB2/CEBPB/LILRA5/ETS1/NLRP12/TXK/NLRC4/CX3CR1/LY96/PRKCA/ARG1/CD28	12
BP	GO:0002253	activation of immune response	11/141	397/18903	0.000195671883375154	0.00873508822765312	0.0075820425911604	CD247/LCK/PRKCH/RFTN1/TXK/CD3E/NLRC4/BTNL8/BMX/CD28/CR1	11
BP	GO:0050900	leukocyte migration	11/141	398/18903	0.000199967039471754	0.00876151880352168	0.00760498428868212	LCK/TNFAIP6/NLRP12/MMP9/CD177/TREM1/CX3CR1/IL1R1/DUSP1/DPP4/ELANE	11
BP	GO:0045637	regulation of myeloid cell differentiation	8/141	214/18903	0.000206681256029481	0.0088910518502864	0.00771741876580895	HMGB2/CEBPB/TNFAIP6/ETS1/PRKCA/FOS/LEF1/CAMK4	8
BP	GO:0002526	acute inflammatory response	6/141	114/18903	0.000213277288361594	0.00901096543327733	0.00782150356378701	ORM1/CEBPB/TREM1/HP/ELANE/VNN1	6
BP	GO:0002573	myeloid leukocyte differentiation	8/141	218/18903	0.00023436996807958	0.00956282637692034	0.00830051797898811	CEBPB/TNFAIP6/MMP9/TSPAN2/PRKCA/FOS/LEF1/CAMK4	8
BP	GO:0051702	biological process involved in interaction with symbiont	6/141	116/18903	0.000234422624624421	0.00956282637692034	0.00830051797898811	CAMP/TREM1/CX3CR1/ARG1/LEF1/ELANE	6
BP	GO:0071222	cellular response to lipopolysaccharide	8/141	222/18903	0.0002650308101871	0.0106281846932658	0.0092252472912584	HMGB2/CEBPB/CAMP/CX3CR1/LY96/PRKCA/ARG1/BPI	8
BP	GO:0050727	regulation of inflammatory response	11/141	414/18903	0.000280376437928661	0.0110561775356535	0.00959674439296171	PGLYRP1/CEBPB/LILRA5/TNFAIP6/ETS1/NLRP12/MMP9/NLRC4/IL1R1/CD28/ELANE	11
BP	GO:0046777	protein autophosphorylation	8/141	226/18903	0.000298901572518612	0.0115636852882525	0.0100372603093743	TNIK/LCK/NLRP12/TXK/BMX/IRAK3/EPHB4/CAMK4	8
BP	GO:0002698	negative regulation of immune effector process	6/141	122/18903	0.000307908779864712	0.0115636852882525	0.0100372603093743	PGLYRP1/IL7R/CX3CR1/ARG1/CR1/IRAK3	6
BP	GO:0002761	regulation of myeloid leukocyte differentiation	6/141	122/18903	0.000307908779864712	0.0115636852882525	0.0100372603093743	CEBPB/TNFAIP6/PRKCA/FOS/LEF1/CAMK4	6
BP	GO:0071219	cellular response to molecule of bacterial origin	8/141	234/18903	0.000377283829698141	0.0139477115791532	0.0121065913115308	HMGB2/CEBPB/CAMP/CX3CR1/LY96/PRKCA/ARG1/BPI	8
BP	GO:0002274	myeloid leukocyte activation	8/141	237/18903	0.000410679262903699	0.0149487251696946	0.0129754695048602	ANXA3/CLEC4D/CAMP/CD177/CX3CR1/CAMK4/DYSF/BPI	8
BP	GO:0032612	interleukin-1 production	6/141	130/18903	0.000432718556755015	0.0152807776907816	0.013263690561336	ORM1/LILRA5/NLRP12/NLRC4/CX3CR1/IL1R2	6
BP	GO:0032652	regulation of interleukin-1 production	6/141	130/18903	0.000432718556755015	0.0152807776907816	0.013263690561336	ORM1/LILRA5/NLRP12/NLRC4/CX3CR1/IL1R2	6
BP	GO:0033077	T cell differentiation in thymus	5/141	86/18903	0.000461295684206204	0.0160503763063512	0.0139317009270326	IL7R/CD3E/CD28/CAMK4/VNN1	5
BP	GO:0031349	positive regulation of defense response	9/141	307/18903	0.000502900270075865	0.0168829362537251	0.0146543616278941	HMGB2/CEBPB/LILRA5/ETS1/NLRP12/TXK/NLRC4/ARG1/CD28	9
BP	GO:0002221	pattern recognition receptor signaling pathway	7/141	187/18903	0.000513766445590957	0.0168829362537251	0.0146543616278941	RFTN1/CLEC4E/NLRC4/LY96/TLR5/IRAK3/OAS1	7
BP	GO:0045766	positive regulation of angiogenesis	7/141	187/18903	0.000513766445590957	0.0168829362537251	0.0146543616278941	ANXA3/ETS1/ANGPT2/CAMP/CX3CR1/PRKCA/ADM	7
BP	GO:1904018	positive regulation of vasculature development	7/141	187/18903	0.000513766445590957	0.0168829362537251	0.0146543616278941	ANXA3/ETS1/ANGPT2/CAMP/CX3CR1/PRKCA/ADM	7
BP	GO:0050829	defense response to Gram-negative bacterium	5/141	89/18903	0.000540071854722475	0.0173559069508526	0.0150648994354733	HMGB2/CAMP/TREM1/BPI/ELANE	5
BP	GO:0001906	cell killing	7/141	189/18903	0.000547384029323526	0.0173559069508526	0.0150648994354733	PGLYRP1/HSP90AB1/IL7R/TREM1/CX3CR1/ARG1/ELANE	7
BP	GO:0002697	regulation of immune effector process	10/141	379/18903	0.000561870533826302	0.0173559069508526	0.0150648994354733	PGLYRP1/IL7R/CD177/CX3CR1/ARG1/IL1R1/CD28/CR1/IRAK3/CD40LG	10
BP	GO:0032069	regulation of nuclease activity	3/141	22/18903	0.000563873844945598	0.0173559069508526	0.0150648994354733	HMGB2/OAS2/OAS1	3
BP	GO:0050777	negative regulation of immune response	7/141	190/18903	0.000564837208459698	0.0173559069508526	0.0150648994354733	PGLYRP1/IL7R/SAMSN1/ARG1/CR1/IRAK3/OAS1	7
BP	GO:0002689	negative regulation of leukocyte chemotaxis	3/141	23/18903	0.000644926093477095	0.0193151283185672	0.0167655004446877	TNFAIP6/DUSP1/DPP4	3
BP	GO:0061760	antifungal innate immune response	3/141	23/18903	0.000644926093477095	0.0193151283185672	0.0167655004446877	CLEC4D/CLEC4E/CX3CR1	3
BP	GO:0070555	response to interleukin-1	6/141	141/18903	0.000665107971748547	0.0196705682644633	0.0170740217484397	CEBPB/CAMP/IL1R2/PRKCA/IL1R1/IRAK3	6
MF	GO:0038187	pattern recognition receptor activity	4/144	27/18432	5.45234392868875e-05	0.0212641413218861	0.0202023690831415	PGLYRP1/CLEC4D/CLEC4E/LY96	4
BP	GO:0038093	Fc receptor signaling pathway	4/141	55/18903	0.000753217704022527	0.022001396144658	0.019097176615308	CD247/LCK/CLEC4D/CLEC4E	4
BP	GO:0098581	detection of external biotic stimulus	3/141	25/18903	0.000828479834896546	0.0239046742605516	0.0207492189715425	PGLYRP1/NLRC4/LY96	3
BP	GO:0051251	positive regulation of lymphocyte activation	10/141	400/18903	0.00084976247964553	0.0242233497209798	0.0210258287607918	LCK/IL7R/CD3E/CD5/CD28/CR1/LEF1/CD40LG/DPP4/VNN1	10
BP	GO:0046629	gamma-delta T cell activation	3/141	26/18903	0.00093145100903351	0.0262358700877772	0.0227726932158443	CD247/CD3E/LEF1	3
BP	GO:0030099	myeloid cell differentiation	10/141	407/18903	0.000969180551448645	0.0269774257026764	0.0234163623018738	HMGB2/CEBPB/TNFAIP6/ETS1/MMP9/TSPAN2/PRKCA/FOS/LEF1/CAMK4	10
BP	GO:0031348	negative regulation of defense response	8/141	272/18903	0.0010102704521988	0.0273818818300991	0.0237674295726847	PGLYRP1/TNFAIP6/NLRP12/ARG1/CR1/IRAK3/OAS1/ELANE	8
BP	GO:0045619	regulation of lymphocyte differentiation	7/141	210/18903	0.00101736049613578	0.0273818818300991	0.0237674295726847	PGLYRP1/IL7R/CD28/CR1/LEF1/CAMK4/VNN1	7
BP	GO:0033081	regulation of T cell differentiation in thymus	3/141	27/18903	0.0010421876145057	0.0273818818300991	0.0237674295726847	IL7R/CAMK4/VNN1	3
BP	GO:0045639	positive regulation of myeloid cell differentiation	5/141	103/18903	0.00104814870604187	0.0273818818300991	0.0237674295726847	HMGB2/ETS1/PRKCA/FOS/LEF1	5
BP	GO:0050729	positive regulation of inflammatory response	6/141	154/18903	0.00105314930115766	0.0273818818300991	0.0237674295726847	CEBPB/LILRA5/ETS1/NLRP12/NLRC4/CD28	6
BP	GO:0051092	positive regulation of NF-kappaB transcription factor activity	6/141	154/18903	0.00105314930115766	0.0273818818300991	0.0237674295726847	PRKCH/NLRC4/CX3CR1/IRAK3/CD40LG/IL18RAP	6
BP	GO:0032760	positive regulation of tumor necrosis factor production	5/141	105/18903	0.00114250376395918	0.0293822163644284	0.0255037167446723	ORM1/OAS2/LILRA5/LY96/OAS1	5
BP	GO:0031342	negative regulation of cell killing	3/141	28/18903	0.00116090880090139	0.0295345185261579	0.0256359147771206	HSP90AB1/IL7R/CX3CR1	3
BP	GO:0002820	negative regulation of adaptive immune response	4/141	62/18903	0.00118339022686019	0.0297861837952255	0.0258543598275949	IL7R/SAMSN1/ARG1/CR1	4
BP	GO:0019221	cytokine-mediated signaling pathway	11/141	496/18903	0.00124776600570082	0.0309645563456965	0.0268771853140784	OAS2/LILRA5/IL7R/TXK/CX3CR1/IL1R2/ARG1/IL1R1/IRAK3/OAS1/IL18RAP	11
BP	GO:0032731	positive regulation of interleukin-1 beta production	4/141	63/18903	0.00125638098444077	0.0309645563456965	0.0268771853140784	ORM1/LILRA5/NLRP12/NLRC4	4
MF	GO:0140375	immune receptor activity	7/144	148/18432	0.000163915576856993	0.0319635374871136	0.0303675173966639	LILRA5/IL7R/CX3CR1/IL1R2/IL1R1/CR1/IL18RAP	7
BP	GO:1903557	positive regulation of tumor necrosis factor superfamily cytokine production	5/141	109/18903	0.00134991002336558	0.032926671291577	0.0285802979445063	ORM1/OAS2/LILRA5/LY96/OAS1	5
BP	GO:0031100	animal organ regeneration	4/141	65/18903	0.00141170824395212	0.0339462655523653	0.0294653041298504	ANXA3/CEBPB/ANGPT2/ADM	4
BP	GO:0070498	interleukin-1-mediated signaling pathway	3/141	30/18903	0.00142315109905839	0.0339462655523653	0.0294653041298504	IL1R2/IL1R1/IRAK3	3
BP	GO:0032611	interleukin-1 beta production	5/141	111/18903	0.00146344847267171	0.0339462655523653	0.0294653041298504	ORM1/LILRA5/NLRP12/NLRC4/CX3CR1	5
BP	GO:0032651	regulation of interleukin-1 beta production	5/141	111/18903	0.00146344847267171	0.0339462655523653	0.0294653041298504	ORM1/LILRA5/NLRP12/NLRC4/CX3CR1	5
BP	GO:0071347	cellular response to interleukin-1	5/141	111/18903	0.00146344847267171	0.0339462655523653	0.0294653041298504	CEBPB/CAMP/IL1R2/IL1R1/IRAK3	5
CC	GO:0042105	alpha-beta T cell receptor complex	2/143	11/19869	0.00271119568807173	0.0356974098929444	0.0321855394548866	CD247/CD3E	2
BP	GO:0002831	regulation of response to biotic stimulus	9/141	361/18903	0.00157052570226929	0.0360763476851373	0.0313142120094776	HMGB2/TXK/NLRC4/LY96/PRKCA/ARG1/CR1/IRAK3/OAS1	9
BP	GO:0001959	regulation of cytokine-mediated signaling pathway	6/141	167/18903	0.00159541117078442	0.0362956041353455	0.031504526257089	TXK/IL1R2/ARG1/IL1R1/IRAK3/OAS1	6
BP	GO:0002704	negative regulation of leukocyte mediated immunity	4/141	68/18903	0.00166909714526356	0.0372555079782413	0.0323377212553049	IL7R/CX3CR1/ARG1/CR1	4
BP	GO:0045670	regulation of osteoclast differentiation	4/141	68/18903	0.00166909714526356	0.0372555079782413	0.0323377212553049	CEBPB/TNFAIP6/FOS/CAMK4	4
BP	GO:0010631	epithelial cell migration	9/141	366/18903	0.001725298963396	0.0381500686672424	0.0331141985005961	ANXA3/ETS1/ANGPT2/MMP9/PRKCA/EPHB4/S100P/DPP4/DAAM2	9
BP	GO:0090132	epithelium migration	9/141	369/18903	0.0018238882657062	0.0399566633024154	0.0346823197504171	ANXA3/ETS1/ANGPT2/MMP9/PRKCA/EPHB4/S100P/DPP4/DAAM2	9
BP	GO:0071353	cellular response to interleukin-4	3/141	33/18903	0.00188153181689804	0.0404080749584489	0.0350741443448565	HSP90AB1/ARG1/LEF1	3
BP	GO:0050830	defense response to Gram-positive bacterium	5/141	118/18903	0.00191668821938544	0.0404080749584489	0.0350741443448565	PGLYRP1/HMGB2/IL7R/CAMP/GBP4	5
BP	GO:0002562	somatic diversification of immune receptors via germline recombination within a single locus	4/141	71/18903	0.00195740767097819	0.0404080749584489	0.0350741443448565	HMGB2/CD28/LEF1/CD40LG	4
BP	GO:0016444	somatic cell DNA recombination	4/141	71/18903	0.00195740767097819	0.0404080749584489	0.0350741443448565	HMGB2/CD28/LEF1/CD40LG	4
BP	GO:0032715	negative regulation of interleukin-6 production	4/141	71/18903	0.00195740767097819	0.0404080749584489	0.0350741443448565	ORM1/NLRP12/IRAK3/BPI	4
BP	GO:0010950	positive regulation of endopeptidase activity	6/141	174/18903	0.00196380928853034	0.0404080749584489	0.0350741443448565	ST20/LCK/NLRP12/NLRC4/CR1/ASPH	6
BP	GO:0032609	interferon-gamma production	5/141	119/18903	0.00198894649333031	0.0404080749584489	0.0350741443448565	PGLYRP1/TXK/CD3E/IL1R1/CR1	5
BP	GO:0032649	regulation of interferon-gamma production	5/141	119/18903	0.00198894649333031	0.0404080749584489	0.0350741443448565	PGLYRP1/TXK/CD3E/IL1R1/CR1	5
BP	GO:0090130	tissue migration	9/141	374/18903	0.00199820150893429	0.0404080749584489	0.0350741443448565	ANXA3/ETS1/ANGPT2/MMP9/PRKCA/EPHB4/S100P/DPP4/DAAM2	9
BP	GO:0032635	interleukin-6 production	6/141	176/18903	0.00208001979072179	0.041044551650609	0.0356266050942466	ORM1/CEBPB/LILRA5/NLRP12/IRAK3/BPI	6
BP	GO:0032675	regulation of interleukin-6 production	6/141	176/18903	0.00208001979072179	0.041044551650609	0.0356266050942466	ORM1/CEBPB/LILRA5/NLRP12/IRAK3/BPI	6
BP	GO:0046651	lymphocyte proliferation	8/141	305/18903	0.0020817185959734	0.041044551650609	0.0356266050942466	CEBPB/IL7R/CD3E/ARG1/CD28/CR1/LEF1/CD40LG	8
BP	GO:0045088	regulation of innate immune response	7/141	240/18903	0.00218297625769467	0.0422688075055803	0.036689257215548	HMGB2/TXK/NLRC4/ARG1/CR1/IRAK3/OAS1	7
BP	GO:0002703	regulation of leukocyte mediated immunity	7/141	241/18903	0.00223455088167149	0.0422688075055803	0.036689257215548	IL7R/CD177/CX3CR1/ARG1/IL1R1/CD28/CR1	7
BP	GO:0045580	regulation of T cell differentiation	6/141	179/18903	0.00226399265479293	0.0422688075055803	0.036689257215548	IL7R/CD28/CR1/LEF1/CAMK4/VNN1	6
BP	GO:0060759	regulation of response to cytokine stimulus	6/141	179/18903	0.00226399265479293	0.0422688075055803	0.036689257215548	TXK/IL1R2/ARG1/IL1R1/IRAK3/OAS1	6
BP	GO:0032732	positive regulation of interleukin-1 production	4/141	74/18903	0.00227847198513824	0.0422688075055803	0.036689257215548	ORM1/LILRA5/NLRP12/NLRC4	4
BP	GO:0045123	cellular extravasation	4/141	74/18903	0.00227847198513824	0.0422688075055803	0.036689257215548	CD177/CX3CR1/IL1R1/ELANE	4
BP	GO:0097529	myeloid leukocyte migration	7/141	242/18903	0.00228706252475627	0.0422688075055803	0.036689257215548	TNFAIP6/CD177/TREM1/CX3CR1/IL1R1/DUSP1/DPP4	7
BP	GO:0002224	toll-like receptor signaling pathway	5/141	123/18903	0.00229801646805619	0.0422688075055803	0.036689257215548	RFTN1/LY96/TLR5/IRAK3/OAS1	5
BP	GO:0018212	peptidyl-tyrosine modification	9/141	382/18903	0.0023045968589264	0.0422688075055803	0.036689257215548	LCK/LILRA5/SAMSN1/TXK/CD3E/TGFA/BMX/EPHB4/TPST1	9
BP	GO:0031666	positive regulation of lipopolysaccharide-mediated signaling pathway	2/141	10/18903	0.00239045200206243	0.0426111887235077	0.0369864435643385	LY96/PRKCA	2
BP	GO:2000563	positive regulation of CD4-positive, alpha-beta T cell proliferation	2/141	10/18903	0.00239045200206243	0.0426111887235077	0.0369864435643385	CD3E/CD28	2
BP	GO:2000659	regulation of interleukin-1-mediated signaling pathway	2/141	10/18903	0.00239045200206243	0.0426111887235077	0.0369864435643385	IL1R2/IL1R1	2
BP	GO:0032943	mononuclear cell proliferation	8/141	312/18903	0.00239530350812617	0.0426111887235077	0.0369864435643385	CEBPB/IL7R/CD3E/ARG1/CD28/CR1/LEF1/CD40LG	8
BP	GO:0070670	response to interleukin-4	3/141	36/18903	0.00242245077746775	0.0427725264140947	0.0371264844213635	HSP90AB1/ARG1/LEF1	3
BP	GO:0042129	regulation of T cell proliferation	6/141	182/18903	0.00245998356695702	0.0431134897734837	0.0374224400712136	CEBPB/CD3E/ARG1/CD28/CR1/CD40LG	6
BP	GO:1902107	positive regulation of leukocyte differentiation	6/141	184/18903	0.00259756164451306	0.0448365301939499	0.0389180363964926	IL7R/PRKCA/CR1/FOS/LEF1/VNN1	6
BP	GO:1903708	positive regulation of hemopoiesis	6/141	184/18903	0.00259756164451306	0.0448365301939499	0.0389180363964926	IL7R/PRKCA/CR1/FOS/LEF1/VNN1	6
BP	GO:0006919	activation of cysteine-type endopeptidase activity involved in apoptotic process	4/141	77/18903	0.00263409877301735	0.0448365301939499	0.0389180363964926	ST20/LCK/NLRP12/NLRC4	4
BP	GO:0045824	negative regulation of innate immune response	4/141	77/18903	0.00263409877301735	0.0448365301939499	0.0389180363964926	ARG1/CR1/IRAK3/OAS1	4
BP	GO:0002700	regulation of production of molecular mediator of immune response	6/141	187/18903	0.00281466940209604	0.0466954637050228	0.0405315877067667	ARG1/IL1R1/CD28/CR1/IRAK3/CD40LG	6
BP	GO:0002833	positive regulation of response to biotic stimulus	6/141	188/18903	0.00288997620517484	0.0466954637050228	0.0405315877067667	HMGB2/TXK/NLRC4/LY96/PRKCA/ARG1	6
BP	GO:0019062	virion attachment to host cell	2/141	11/18903	0.00290740572903095	0.0466954637050228	0.0405315877067667	HSP90AB1/DPP4	2
BP	GO:0033089	positive regulation of T cell differentiation in thymus	2/141	11/18903	0.00290740572903095	0.0466954637050228	0.0405315877067667	IL7R/VNN1	2
BP	GO:0033632	regulation of cell-cell adhesion mediated by integrin	2/141	11/18903	0.00290740572903095	0.0466954637050228	0.0405315877067667	CD3E/DPP4	2
BP	GO:0034350	regulation of glial cell apoptotic process	2/141	11/18903	0.00290740572903095	0.0466954637050228	0.0405315877067667	PRKCH/PRKCA	2
BP	GO:0045060	negative thymic T cell selection	2/141	11/18903	0.00290740572903095	0.0466954637050228	0.0405315877067667	CD3E/CD28	2
BP	GO:0070944	neutrophil-mediated killing of bacterium	2/141	11/18903	0.00290740572903095	0.0466954637050228	0.0405315877067667	TREM1/ELANE	2
BP	GO:1990266	neutrophil migration	5/141	130/18903	0.00292093348619754	0.0466954637050228	0.0405315877067667	TNFAIP6/CD177/TREM1/IL1R1/DPP4	5
CC	GO:1990907	beta-catenin-TCF complex	2/143	13/19869	0.0038088622965931	0.0475105454890824	0.042836512255313	LEF1/TCF4	2
CC	GO:0001772	immunological synapse	3/143	45/19869	0.00415275886705053	0.0478215160883503	0.0431168899219858	LCK/CD3E/CD28	3
CC	GO:0035578	azurophil granule lumen	4/143	91/19869	0.00423734952681585	0.0478215160883503	0.0431168899219858	ARG1/RETN/BPI/ELANE	4
BP	GO:0009595	detection of biotic stimulus	3/141	39/18903	0.00305057933237027	0.0481178046692537	0.0417661773856449	PGLYRP1/NLRC4/LY96	3
BP	GO:0032728	positive regulation of interferon-beta production	3/141	39/18903	0.00305057933237027	0.0481178046692537	0.0417661773856449	HMGB2/OAS2/OAS1	3
BP	GO:0002200	somatic diversification of immune receptors	4/141	81/18903	0.00316510486467465	0.0495936298663591	0.0430471912929958	HMGB2/CD28/LEF1/CD40LG	4
BP	GO:0031099	regeneration	6/141	192/18903	0.0032063836613988	0.0499098930451946	0.0433217072256861	ANXA3/CEBPB/ANGPT2/TXK/ADM/KREMEN1	6
