# Supplementary material for: Biomarkers of mitochondrial dynamics in idiopathic pulmonary fibrosis: Identification and validation through transcriptomic and single-cell analyses
Source: PLoS One. 2026 Apr 23;21(4):e0347845. doi: 10.1371/journal.pone.0347845 (PMC13105346; doi:10.1371/journal.pone.0347845)
Supplement: S4 Table — (XLSX) [file pone.0347845.s005.xlsx]

## Sheet: 02.KEGG
ID	Description	GeneRatio	BgRatio	pvalue	p.adjust	qvalue	geneID	Count
hsa04640	Hematopoietic cell lineage	6/78	100/9561	0.000157423072541862	0.0167395645908083	0.0146985862051001	IL7R/CD3E/CD5/IL1R2/IL1R1/CR1	6
hsa05340	Primary immunodeficiency	4/78	38/9561	0.00024512203903087	0.0167395645908083	0.0146985862051001	LCK/IL7R/CD3E/CD40LG	4
hsa04659	Th17 cell differentiation	6/78	109/9561	0.000252355245087562	0.0167395645908083	0.0146985862051001	HSP90AB1/CD247/LCK/CD3E/IL1R1/FOS	6
hsa04660	T cell receptor signaling pathway	6/78	122/9561	0.000463267514610157	0.0230475588518553	0.0202374756382332	CD247/LCK/CD3E/CD28/FOS/CD40LG	6
hsa05235	PD-L1 expression and PD-1 checkpoint pathway in cancer	5/78	90/9561	0.00081253916544144	0.0258166600905764	0.0226689530549362	CD247/LCK/CD3E/CD28/FOS	5
hsa04621	NOD-like receptor signaling pathway	7/78	189/9561	0.000853271152629112	0.0258166600905764	0.0226689530549362	OAS2/HSP90AB1/NLRP12/CAMP/NLRC4/GBP4/OAS1	7
hsa05418	Fluid shear stress and atherosclerosis	6/78	142/9561	0.00103102637094167	0.0258166600905764	0.0226689530549362	HSP90AB1/MMP9/IL1R2/IL1R1/DUSP1/FOS	6
hsa04657	IL-17 signaling pathway	5/78	95/9561	0.00103785568203322	0.0258166600905764	0.0226689530549362	HSP90AB1/CEBPB/MMP9/FOS/LCN2	5
hsa05146	Amoebiasis	5/78	103/9561	0.00149074773042775	0.0306341634704568	0.0268990803284625	IL1R2/PRKCA/ARG1/IL1R1/SERPINB10	5
hsa04064	NF-kappa B signaling pathway	5/78	105/9561	0.00162369434690409	0.0306341634704568	0.0268990803284625	BCL2A1/LCK/LY96/IL1R1/CD40LG	5
hsa05215	Prostate cancer	5/78	106/9561	0.00169334571947249	0.0306341634704568	0.0268990803284625	HSP90AB1/MMP9/TGFA/IL1R2/LEF1	5
