# Supplementary material for: Biomarkers of mitochondrial dynamics in idiopathic pulmonary fibrosis: Identification and validation through transcriptomic and single-cell analyses
Source: PLoS One. 2026 Apr 23;21(4):e0347845. doi: 10.1371/journal.pone.0347845 (PMC13105346; doi:10.1371/journal.pone.0347845)
Supplement: S5 Table — (XLSX) [file pone.0347845.s006.xlsx]

## Sheet: Supplementary Table 3
	cell1	cell2	Correlation	Pvalue
1	IL7R	IL7R	1	0
2	CD247	IL7R	0.710868	3.26579e-14
3	RETN	IL7R	-0.454992	2.1937e-05
4	IL7R	CD247	0.710868	3.26579e-14
5	CD247	CD247	1	0
6	RETN	CD247	-0.365477	0.00131296
7	IL7R	RETN	-0.454992	2.1937e-05
8	CD247	RETN	-0.365477	0.00131296
9	RETN	RETN	1	0
