# Supplementary material for: Biomarkers of mitochondrial dynamics in idiopathic pulmonary fibrosis: Identification and validation through transcriptomic and single-cell analyses
Source: PLoS One. 2026 Apr 23;21(4):e0347845. doi: 10.1371/journal.pone.0347845 (PMC13105346; doi:10.1371/journal.pone.0347845)
Supplement: S6 Table — (XLSX) [file pone.0347845.s007.xlsx]

## Sheet: Supplementary Table 6
	cell1	cell2	Correlation	Pvalue
1	Activated dendritic cell	Activated dendritic cell	1	0
2	Central memory CD4 T cell	Activated dendritic cell	-0.574294	1.23838e-08
3	Central memory CD8 T cell	Activated dendritic cell	-0.165361	0.226767
4	Effector memeory CD8 T cell	Activated dendritic cell	-0.578395	1.64079e-08
5	Gamma delta T cell	Activated dendritic cell	0.0984805	0.177255
6	Immature B cell	Activated dendritic cell	-0.498212	3.87955e-07
7	Macrophage	Activated dendritic cell	0.595089	1.53319e-10
8	Mast cell	Activated dendritic cell	0.776539	3.42544e-17
9	Natural killer T cell	Activated dendritic cell	-0.106604	0.682881
10	Neutrophil	Activated dendritic cell	0.686866	5.72809e-14
11	T follicular helper cell	Activated dendritic cell	-0.323755	0.0147998
12	Type 17 T helper cell	Activated dendritic cell	0.524765	2.13152e-07
13	Activated dendritic cell	Central memory CD4 T cell	-0.574294	1.23838e-08
14	Central memory CD4 T cell	Central memory CD4 T cell	1	0
15	Central memory CD8 T cell	Central memory CD4 T cell	0.345497	0.000438759
16	Effector memeory CD8 T cell	Central memory CD4 T cell	0.658368	1.46785e-14
17	Gamma delta T cell	Central memory CD4 T cell	-0.178795	0.143844
18	Immature B cell	Central memory CD4 T cell	0.224092	0.193021
19	Macrophage	Central memory CD4 T cell	-0.438798	0.000509496
20	Mast cell	Central memory CD4 T cell	-0.536753	7.02965e-08
21	Natural killer T cell	Central memory CD4 T cell	0.215548	0.0204842
22	Neutrophil	Central memory CD4 T cell	-0.48533	3.33771e-06
23	T follicular helper cell	Central memory CD4 T cell	0.232583	0.0134962
24	Type 17 T helper cell	Central memory CD4 T cell	-0.545297	1.68634e-08
25	Activated dendritic cell	Central memory CD8 T cell	-0.165361	0.226767
26	Central memory CD4 T cell	Central memory CD8 T cell	0.345497	0.000438759
27	Central memory CD8 T cell	Central memory CD8 T cell	1	0
28	Effector memeory CD8 T cell	Central memory CD8 T cell	0.326095	0.00020533
29	Gamma delta T cell	Central memory CD8 T cell	-0.232452	0.0797438
30	Immature B cell	Central memory CD8 T cell	0.172932	0.242135
31	Macrophage	Central memory CD8 T cell	0.114938	0.168192
32	Mast cell	Central memory CD8 T cell	-0.148983	0.110283
33	Natural killer T cell	Central memory CD8 T cell	0.497266	5.81062e-06
34	Neutrophil	Central memory CD8 T cell	-0.271071	0.200017
35	T follicular helper cell	Central memory CD8 T cell	0.470451	2.9602e-05
36	Type 17 T helper cell	Central memory CD8 T cell	-0.195305	0.170919
37	Activated dendritic cell	Effector memeory CD8 T cell	-0.578395	1.64079e-08
38	Central memory CD4 T cell	Effector memeory CD8 T cell	0.658368	1.46785e-14
39	Central memory CD8 T cell	Effector memeory CD8 T cell	0.326095	0.00020533
40	Effector memeory CD8 T cell	Effector memeory CD8 T cell	1	0
41	Gamma delta T cell	Effector memeory CD8 T cell	-0.0759767	0.366364
42	Immature B cell	Effector memeory CD8 T cell	0.261896	0.0351791
43	Macrophage	Effector memeory CD8 T cell	-0.453809	0.00057226
44	Mast cell	Effector memeory CD8 T cell	-0.52508	4.07687e-07
45	Natural killer T cell	Effector memeory CD8 T cell	0.355092	0.000182018
46	Neutrophil	Effector memeory CD8 T cell	-0.725906	5.86957e-10
47	T follicular helper cell	Effector memeory CD8 T cell	0.426495	3.2496e-06
48	Type 17 T helper cell	Effector memeory CD8 T cell	-0.556181	5.21495e-08
49	Activated dendritic cell	Gamma delta T cell	0.0984805	0.177255
50	Central memory CD4 T cell	Gamma delta T cell	-0.178795	0.143844
51	Central memory CD8 T cell	Gamma delta T cell	-0.232452	0.0797438
52	Effector memeory CD8 T cell	Gamma delta T cell	-0.0759767	0.366364
53	Gamma delta T cell	Gamma delta T cell	1	0
54	Immature B cell	Gamma delta T cell	-0.339871	0.000805698
55	Macrophage	Gamma delta T cell	0.251643	0.00456102
56	Mast cell	Gamma delta T cell	0.201115	0.0399913
57	Natural killer T cell	Gamma delta T cell	-0.0680109	0.372983
58	Neutrophil	Gamma delta T cell	0.0730059	0.176066
59	T follicular helper cell	Gamma delta T cell	-0.178085	0.156824
60	Type 17 T helper cell	Gamma delta T cell	0.195147	0.116305
61	Activated dendritic cell	Immature B cell	-0.498212	3.87955e-07
62	Central memory CD4 T cell	Immature B cell	0.224092	0.193021
63	Central memory CD8 T cell	Immature B cell	0.172932	0.242135
64	Effector memeory CD8 T cell	Immature B cell	0.261896	0.0351791
65	Gamma delta T cell	Immature B cell	-0.339871	0.000805698
66	Immature B cell	Immature B cell	1	0
67	Macrophage	Immature B cell	-0.497056	1.75473e-07
68	Mast cell	Immature B cell	-0.401283	0.000431019
69	Natural killer T cell	Immature B cell	0.140412	0.379991
70	Neutrophil	Immature B cell	-0.459488	4.23278e-05
71	T follicular helper cell	Immature B cell	0.428387	0.000237488
72	Type 17 T helper cell	Immature B cell	-0.231111	0.0251105
73	Activated dendritic cell	Macrophage	0.595089	1.53319e-10
74	Central memory CD4 T cell	Macrophage	-0.438798	0.000509496
75	Central memory CD8 T cell	Macrophage	0.114938	0.168192
76	Effector memeory CD8 T cell	Macrophage	-0.453809	0.00057226
77	Gamma delta T cell	Macrophage	0.251643	0.00456102
78	Immature B cell	Macrophage	-0.497056	1.75473e-07
79	Macrophage	Macrophage	1	0
80	Mast cell	Macrophage	0.562569	9.90242e-09
81	Natural killer T cell	Macrophage	-0.0956675	0.69435
82	Neutrophil	Macrophage	0.564777	9.0924e-11
83	T follicular helper cell	Macrophage	-0.226589	0.118025
84	Type 17 T helper cell	Macrophage	0.50113	1.77303e-05
85	Activated dendritic cell	Mast cell	0.776539	3.42544e-17
86	Central memory CD4 T cell	Mast cell	-0.536753	7.02965e-08
87	Central memory CD8 T cell	Mast cell	-0.148983	0.110283
88	Effector memeory CD8 T cell	Mast cell	-0.52508	4.07687e-07
89	Gamma delta T cell	Mast cell	0.201115	0.0399913
90	Immature B cell	Mast cell	-0.401283	0.000431019
91	Macrophage	Mast cell	0.562569	9.90242e-09
92	Mast cell	Mast cell	1	0
93	Natural killer T cell	Mast cell	-0.17727	0.128785
94	Neutrophil	Mast cell	0.534413	1.67717e-07
95	T follicular helper cell	Mast cell	-0.208213	0.0523102
96	Type 17 T helper cell	Mast cell	0.451049	4.84594e-05
97	Activated dendritic cell	Natural killer T cell	-0.106604	0.682881
98	Central memory CD4 T cell	Natural killer T cell	0.215548	0.0204842
99	Central memory CD8 T cell	Natural killer T cell	0.497266	5.81062e-06
100	Effector memeory CD8 T cell	Natural killer T cell	0.355092	0.000182018
101	Gamma delta T cell	Natural killer T cell	-0.0680109	0.372983
102	Immature B cell	Natural killer T cell	0.140412	0.379991
103	Macrophage	Natural killer T cell	-0.0956675	0.69435
104	Mast cell	Natural killer T cell	-0.17727	0.128785
105	Natural killer T cell	Natural killer T cell	1	0
106	Neutrophil	Natural killer T cell	-0.192939	0.320609
107	T follicular helper cell	Natural killer T cell	0.528971	9.75757e-07
108	Type 17 T helper cell	Natural killer T cell	-0.288606	0.0290335
109	Activated dendritic cell	Neutrophil	0.686866	5.72809e-14
110	Central memory CD4 T cell	Neutrophil	-0.48533	3.33771e-06
111	Central memory CD8 T cell	Neutrophil	-0.271071	0.200017
112	Effector memeory CD8 T cell	Neutrophil	-0.725906	5.86957e-10
113	Gamma delta T cell	Neutrophil	0.0730059	0.176066
114	Immature B cell	Neutrophil	-0.459488	4.23278e-05
115	Macrophage	Neutrophil	0.564777	9.0924e-11
116	Mast cell	Neutrophil	0.534413	1.67717e-07
117	Natural killer T cell	Neutrophil	-0.192939	0.320609
118	Neutrophil	Neutrophil	1	0
119	T follicular helper cell	Neutrophil	-0.481729	0.00626046
120	Type 17 T helper cell	Neutrophil	0.570219	3.70171e-07
121	Activated dendritic cell	T follicular helper cell	-0.323755	0.0147998
122	Central memory CD4 T cell	T follicular helper cell	0.232583	0.0134962
123	Central memory CD8 T cell	T follicular helper cell	0.470451	2.9602e-05
124	Effector memeory CD8 T cell	T follicular helper cell	0.426495	3.2496e-06
125	Gamma delta T cell	T follicular helper cell	-0.178085	0.156824
126	Immature B cell	T follicular helper cell	0.428387	0.000237488
127	Macrophage	T follicular helper cell	-0.226589	0.118025
128	Mast cell	T follicular helper cell	-0.208213	0.0523102
129	Natural killer T cell	T follicular helper cell	0.528971	9.75757e-07
130	Neutrophil	T follicular helper cell	-0.481729	0.00626046
131	T follicular helper cell	T follicular helper cell	1	0
132	Type 17 T helper cell	T follicular helper cell	-0.315369	0.0105568
133	Activated dendritic cell	Type 17 T helper cell	0.524765	2.13152e-07
134	Central memory CD4 T cell	Type 17 T helper cell	-0.545297	1.68634e-08
135	Central memory CD8 T cell	Type 17 T helper cell	-0.195305	0.170919
136	Effector memeory CD8 T cell	Type 17 T helper cell	-0.556181	5.21495e-08
137	Gamma delta T cell	Type 17 T helper cell	0.195147	0.116305
138	Immature B cell	Type 17 T helper cell	-0.231111	0.0251105
139	Macrophage	Type 17 T helper cell	0.50113	1.77303e-05
140	Mast cell	Type 17 T helper cell	0.451049	4.84594e-05
141	Natural killer T cell	Type 17 T helper cell	-0.288606	0.0290335
142	Neutrophil	Type 17 T helper cell	0.570219	3.70171e-07
143	T follicular helper cell	Type 17 T helper cell	-0.315369	0.0105568
144	Type 17 T helper cell	Type 17 T helper cell	1	0
