# Supplementary material for: Biomarkers of mitochondrial dynamics in idiopathic pulmonary fibrosis: Identification and validation through transcriptomic and single-cell analyses
Source: PLoS One. 2026 Apr 23;21(4):e0347845. doi: 10.1371/journal.pone.0347845 (PMC13105346; doi:10.1371/journal.pone.0347845)
Supplement: S7 Table — (XLSX) [file pone.0347845.s008.xlsx]

## Sheet: CD427 (250)
x
hsa-miR-17-3p
hsa-miR-18a-3p
hsa-miR-34a-5p
hsa-miR-210-5p
hsa-miR-211-3p
hsa-miR-214-3p
hsa-miR-191-3p
hsa-miR-150-3p
hsa-miR-193a-5p
hsa-miR-194-3p
hsa-miR-34b-5p
hsa-miR-365a-5p
hsa-miR-365b-5p
hsa-miR-330-5p
hsa-miR-331-3p
hsa-miR-449a
hsa-miR-486-5p
hsa-miR-146b-3p
hsa-miR-493-5p
hsa-miR-493-3p
hsa-miR-512-5p
hsa-miR-518c-5p
hsa-miR-500a-3p
hsa-miR-583
hsa-miR-587
hsa-miR-610
hsa-miR-612
hsa-miR-616-3p
hsa-miR-621
hsa-miR-622
hsa-miR-637
hsa-miR-639
hsa-miR-650
hsa-miR-449b-5p
hsa-miR-653-3p
hsa-miR-656-5p
hsa-miR-1224-3p
hsa-miR-1296-5p
hsa-miR-1301-3p
hsa-miR-1298-3p
hsa-miR-2113
hsa-miR-761
hsa-miR-675-5p
hsa-miR-892a
hsa-miR-874-5p
hsa-miR-874-3p
hsa-miR-877-3p
hsa-miR-665
hsa-miR-935
hsa-miR-936
hsa-miR-940
hsa-miR-942-3p
hsa-miR-1184
hsa-miR-1226-3p
hsa-miR-1229-3p
hsa-miR-1238-5p
hsa-miR-1205
hsa-miR-1207-5p
hsa-miR-1291
hsa-miR-1268a
hsa-miR-1276
hsa-miR-1281
hsa-miR-513b-5p
hsa-miR-1321
hsa-miR-1827
hsa-miR-1909-3p
hsa-miR-1913
hsa-miR-1914-5p
hsa-miR-1915-3p
hsa-miR-2276-5p
hsa-miR-2682-5p
hsa-miR-3135a
hsa-miR-3137
hsa-miR-3142
hsa-miR-3074-5p
hsa-miR-3158-5p
hsa-miR-3160-5p
hsa-miR-3173-5p
hsa-miR-3173-3p
hsa-miR-3176
hsa-miR-3182
hsa-miR-3187-5p
hsa-miR-3190-5p
hsa-miR-3191-5p
hsa-miR-3191-3p
hsa-miR-3192-5p
hsa-miR-3193
hsa-miR-4311
hsa-miR-4253
hsa-miR-4270
hsa-miR-4292
hsa-miR-4290
hsa-miR-3612
hsa-miR-3616-5p
hsa-miR-3619-5p
hsa-miR-3665
hsa-miR-3918
hsa-miR-3922-5p
hsa-miR-3922-3p
hsa-miR-1268b
hsa-miR-4420
hsa-miR-4425
hsa-miR-4433a-3p
hsa-miR-4448
hsa-miR-4466
hsa-miR-4470
hsa-miR-4476
hsa-miR-4485-3p
hsa-miR-4486
hsa-miR-4504
hsa-miR-4632-5p
hsa-miR-4633-5p
hsa-miR-4633-3p
hsa-miR-4649-3p
hsa-miR-4652-5p
hsa-miR-4658
hsa-miR-4660
hsa-miR-4667-5p
hsa-miR-4685-5p
hsa-miR-4685-3p
hsa-miR-4711-3p
hsa-miR-4717-3p
hsa-miR-4722-3p
hsa-miR-4724-3p
hsa-miR-4726-3p
hsa-miR-4737
hsa-miR-3064-5p
hsa-miR-4739
hsa-miR-4745-5p
hsa-miR-4748
hsa-miR-4749-3p
hsa-miR-4750-3p
hsa-miR-4756-5p
hsa-miR-4758-5p
hsa-miR-4761-3p
hsa-miR-4763-3p
hsa-miR-4436b-3p
hsa-miR-1245b-5p
hsa-miR-2467-5p
hsa-miR-4793-5p
hsa-miR-5189-5p
hsa-miR-5196-3p
hsa-miR-4524b-3p
hsa-miR-5579-5p
hsa-miR-5589-3p
hsa-miR-5693
hsa-miR-5699-3p
hsa-miR-6132
hsa-miR-6165
hsa-miR-6500-5p
hsa-miR-6504-5p
hsa-miR-6511a-3p
hsa-miR-6715a-3p
hsa-miR-6721-5p
hsa-miR-6722-3p
hsa-miR-6727-3p
hsa-miR-6730-5p
hsa-miR-6735-5p
hsa-miR-6735-3p
hsa-miR-6736-3p
hsa-miR-6747-3p
hsa-miR-6748-3p
hsa-miR-6752-3p
hsa-miR-6753-5p
hsa-miR-6754-5p
hsa-miR-6758-5p
hsa-miR-6760-5p
hsa-miR-6764-5p
hsa-miR-6765-3p
hsa-miR-6776-3p
hsa-miR-6778-3p
hsa-miR-6787-3p
hsa-miR-6790-5p
hsa-miR-6791-5p
hsa-miR-6791-3p
hsa-miR-6799-3p
hsa-miR-6801-3p
hsa-miR-6803-3p
hsa-miR-6804-3p
hsa-miR-6808-5p
hsa-miR-6809-3p
hsa-miR-6810-5p
hsa-miR-6810-3p
hsa-miR-6811-3p
hsa-miR-6818-5p
hsa-miR-6820-5p
hsa-miR-6824-3p
hsa-miR-6825-3p
hsa-miR-6829-3p
hsa-miR-6836-5p
hsa-miR-6837-5p
hsa-miR-6840-3p
hsa-miR-6851-5p
hsa-miR-6853-3p
hsa-miR-6856-5p
hsa-miR-6860
hsa-miR-6862-5p
hsa-miR-6872-3p
hsa-miR-6874-5p
hsa-miR-6876-5p
hsa-miR-6879-5p
hsa-miR-6886-5p
hsa-miR-6889-3p
hsa-miR-6891-5p
hsa-miR-6892-3p
hsa-miR-6893-5p
hsa-miR-7108-3p
hsa-miR-7113-5p
hsa-miR-7113-3p
hsa-miR-7152-5p
hsa-miR-7155-5p
hsa-miR-7155-3p
hsa-miR-7160-3p
hsa-miR-7843-5p
hsa-miR-7843-3p
hsa-miR-7845-5p
hsa-miR-7854-3p
hsa-miR-7975
hsa-miR-8081
hsa-miR-8089
hsa-miR-26b-3p
hsa-miR-326
hsa-miR-657
hsa-miR-449c-5p
hsa-miR-770-5p
hsa-miR-374b-3p
hsa-miR-3130-3p
hsa-miR-3147
hsa-miR-4308
hsa-miR-4287
hsa-miR-378g
hsa-miR-4441
hsa-miR-3689d
hsa-miR-4722-5p
hsa-miR-4768-5p
hsa-miR-5047
hsa-miR-548au-3p
hsa-miR-548aw
hsa-miR-6511b-3p
hsa-miR-6760-3p
hsa-miR-6764-3p
hsa-miR-6775-3p
hsa-miR-6784-3p
hsa-miR-6833-3p
hsa-miR-6878-5p
hsa-miR-7106-3p
hsa-miR-4433b-3p
hsa-miR-1207-3p
hsa-miR-4712-5p
hsa-miR-330-3p

## Sheet: RETN (12)
x
hsa-miR-505-5p
hsa-miR-619-3p
hsa-miR-766-3p
hsa-miR-3180-5p
hsa-miR-4254
hsa-miR-4267
hsa-miR-3925-3p
hsa-miR-4442
hsa-miR-6736-3p
hsa-miR-6746-3p
hsa-miR-492
hsa-miR-1470
