# Supplementary material for: Biomarkers of mitochondrial dynamics in idiopathic pulmonary fibrosis: Identification and validation through transcriptomic and single-cell analyses
Source: PLoS One. 2026 Apr 23;21(4):e0347845. doi: 10.1371/journal.pone.0347845 (PMC13105346; doi:10.1371/journal.pone.0347845)
Supplement: S8 Table — (XLSX) [file pone.0347845.s009.xlsx]

## Sheet: Supplementary Table 4
gene	type
IL7R	mRNA
CD247	mRNA
hsa-miR-125a-5p	miRNA
hsa-miR-125b-5p	miRNA
hsa-miR-1287-5p	miRNA
hsa-miR-1323	miRNA
hsa-miR-185-5p	miRNA
hsa-miR-2115-3p	miRNA
hsa-miR-2467-3p	miRNA
hsa-miR-25-3p	miRNA
hsa-miR-2682-5p	miRNA
hsa-miR-302a-3p	miRNA
hsa-miR-302d-3p	miRNA
hsa-miR-3064-5p	miRNA
hsa-miR-328-3p	miRNA
hsa-miR-345-3p	miRNA
hsa-miR-34b-5p	miRNA
hsa-miR-361-5p	miRNA
hsa-miR-3622a-5p	miRNA
hsa-miR-372-3p	miRNA
hsa-miR-373-3p	miRNA
hsa-miR-410-3p	miRNA
hsa-miR-4306	miRNA
hsa-miR-4319	miRNA
hsa-miR-449c-5p	miRNA
hsa-miR-4524a-5p	miRNA
hsa-miR-4644	miRNA
hsa-miR-500a-3p	miRNA
hsa-miR-503-5p	miRNA
hsa-miR-508-3p	miRNA
hsa-miR-513a-5p	miRNA
hsa-miR-520a-3p	miRNA
hsa-miR-520a-5p	miRNA
hsa-miR-520c-3p	miRNA
hsa-miR-520d-3p	miRNA
hsa-miR-520f-3p	miRNA
hsa-miR-525-5p	miRNA
hsa-miR-548o-3p	miRNA
hsa-miR-642a-5p	miRNA
hsa-miR-6504-5p	miRNA
hsa-miR-670-5p	miRNA
hsa-miR-6823-3p	miRNA
hsa-miR-758-3p	miRNA
hsa-miR-874-3p	miRNA
hsa-miR-92a-3p	miRNA
hsa-miR-92b-3p	miRNA
hsa-miR-942-5p	miRNA
AC245014.3	lncRNA
AC108134.2	lncRNA
AL049543.1	lncRNA
MIR17HG	lncRNA
OIP5-AS1	lncRNA
AC007952.4	lncRNA
MALAT1	lncRNA
MIR22HG	lncRNA
NORAD	lncRNA
MIRLET7BHG	lncRNA
MIR194-2HG	lncRNA
AL355075.4	lncRNA
LINC00910	lncRNA
AL139099.4	lncRNA
AC004687.1	lncRNA
LINC01783	lncRNA
AL132655.2	lncRNA
AC103702.1	lncRNA
